# Supplementary material for: Smoking and COPD Knowledge in the General Spanish Population: A CONOCEPOC Study
Source: J Clin Med. 2023 Jul 4;12(13):4473. doi: 10.3390/jcm12134473 (PMC10342498; doi:10.3390/jcm12134473)
Supplement: Supplementary file 1 [file jcm-12-04473-s001.zip]

Archive with 3 entries (3 files):
- Appendix A.pdf
- FIGURE 1 Supplementary .pdf
- Supplementary Table 1.pdf
